# Supplementary material for: Spermatozoal Mitochondrial Dynamics Markers and Other Functionality-Related Signaling Molecules Exert Circadian-like Response to Repeated Stress of Whole Organism
Source: Cells. 2022 Mar 15;11(6):993. doi: 10.3390/cells11060993 (PMC8946903; doi:10.3390/cells11060993)
Supplement: Supplementary file 1 [file cells-11-00993-s001.zip]

Archive with 1 entries (1 files):
- cells-1608465-supplementary.pdf
